# Supplementary material for: Therapeutic efficacy of direct oral anticoagulants and vitamin K antagonists for left ventricular thrombus: Systematic review and meta-analysis
Source: PLoS One. 2021 Jul 26;16(7):e0255280. doi: 10.1371/journal.pone.0255280 (PMC8312978; doi:10.1371/journal.pone.0255280)
Supplement: S1 Data — (XLSX) [file pone.0255280.s006.xlsx]

## Sheet: Sheet1
author	n	subgroup	follow-up duration	event	outcome
Lee_2013	42	VKA	24	3	6. All-cause death
Fleddermann_2019	52	DOAC	4	3	6. All-cause death
Moss_2019	31	VKA	12	2	6. All-cause death
Cochrane_2020	59	VKA	12	2	6. All-cause death
Cochrane_2020	14	DOAC	12	1	6. All-cause death
Iqbal_2020	22	DOAC	36	3	6. All-cause death
Iqbal_2020	62	VKA	36	6	6. All-cause death
Robinson_2020	236	VKA	11.5	32	6. All-cause death
Robinson_2020	121	DOAC	11.5	14	6. All-cause death
Albabtain_2021	28	DOAC	22	0	6. All-cause death
Albabtain_2021	35	VKA	37	0	6. All-cause death
