# Supplementary material for: Therapeutic efficacy of direct oral anticoagulants and vitamin K antagonists for left ventricular thrombus: Systematic review and meta-analysis
Source: PLoS One. 2021 Jul 26;16(7):e0255280. doi: 10.1371/journal.pone.0255280 (PMC8312978; doi:10.1371/journal.pone.0255280)
Supplement: S2 Data — (XLSX) [file pone.0255280.s007.xlsx]

## Sheet: Sheet1
author	n	subgroup	follow-up duration	event	outcome
Lee_2013	42	VKA	24	5	5. Any bleeding
Ebrahimi_2015	35	VKA	18	0	5. Any bleeding
Meurin_2015	26	VKA	8.9	2	5. Any bleeding
Cambronero_2017	27	VKA	6	1	5. Any bleeding
Santoro_2017	12	VKA	3	1	5. Any bleeding
Maniwa_2018	84	VKA	64.8	7	5. Any bleeding
Fleddermann_2019	52	DOAC	4	4	5. Any bleeding
Moss_2019	31	VKA	12	3	5. Any bleeding
Verma_2019	15	DOAC	6	1	5. Any bleeding
Cochrane_2020	59	VKA	12	8	5. Any bleeding
Cochrane_2020	14	DOAC	12	2	5. Any bleeding
Guddeti_2020	19	DOAC	12	1	5. Any bleeding
Guddeti_2020	80	VKA	12	4	5. Any bleeding
Iqbal_2020	22	DOAC	36	0	5. Any bleeding
Iqbal_2020	62	VKA	36	6	5. Any bleeding
Jones_2020	60	VKA	26.4	22	5. Any bleeding
Jones_2020	41	DOAC	26.4	6	5. Any bleeding
Robinson_2020	236	VKA	11.5	19	5. Any bleeding
Robinson_2020	121	DOAC	11.5	8	5. Any bleeding
Willeford_2020	129	VKA	8.9	5	5. Any bleeding
Willeford_2020	22	DOAC	5.7	1	5. Any bleeding
Bass_2021	180	DOAC	3	14	5. Any bleeding
Bass_2021	769	VKA	3	84	5. Any bleeding
Albabtain_2021	28	DOAC	22	2	5. Any bleeding
Albabtain_2021	35	VKA	37	1	5. Any bleeding
