# Supplementary material for: Therapeutic efficacy of direct oral anticoagulants and vitamin K antagonists for left ventricular thrombus: Systematic review and meta-analysis
Source: PLoS One. 2021 Jul 26;16(7):e0255280. doi: 10.1371/journal.pone.0255280 (PMC8312978; doi:10.1371/journal.pone.0255280)
Supplement: S3 Data — (XLSX) [file pone.0255280.s008.xlsx]

## Sheet: Sheet1
author	n	subgroup	follow-up duration	event	outcome
Lee_2013	42	VKA	24	7	3. Any thromboembolism
Ebrahimi_2015	35	VKA	18	0	3. Any thromboembolism
Lee_2015	39	VKA	38.7	7	3. Any thromboembolism
Meurin_2015	26	VKA	8.9	1	3. Any thromboembolism
Cambronero_2017	27	VKA	6	0	3. Any thromboembolism
Santoro_2017	12	VKA	3	2	3. Any thromboembolism
Maniwa_2018	84	VKA	64.8	10	3. Any thromboembolism
Fleddermann_2019	52	DOAC	4	1	3. Any thromboembolism
Moss_2019	31	VKA	12	2	3. Any thromboembolism
Verma_2019	15	DOAC	6	0	3. Any thromboembolism
Ali_2020	32	DOAC	12	2	3. Any thromboembolism
Ali_2020	60	VKA	12	14	3. Any thromboembolism
Daher_2020	17	DOAC	3	2	3. Any thromboembolism
Daher_2020	42	VKA	3	4	3. Any thromboembolism
Guddeti_2020	19	DOAC	12	0	3. Any thromboembolism
Guddeti_2020	80	VKA	12	2	3. Any thromboembolism
Iqbal_2020	22	DOAC	36	0	3. Any thromboembolism
Iqbal_2020	62	VKA	36	2	3. Any thromboembolism
Jones_2020	60	VKA	26.4	3	3. Any thromboembolism
Jones_2020	41	DOAC	26.4	1	3. Any thromboembolism
Robinson_2020	236	VKA	11.5	14	3. Any thromboembolism
Robinson_2020	121	DOAC	11.5	17	3. Any thromboembolism
Willeford_2020	129	VKA	8.9	8	3. Any thromboembolism
Willeford_2020	22	DOAC	5.7	0	3. Any thromboembolism
Bass_2021	180	DOAC	3	55	3. Any thromboembolism
Bass_2021	769	VKA	3	254	3. Any thromboembolism
Abdelnabi_2021	39	DOAC	6	0	3. Any thromboembolism
Abdelnabi_2021	40	VKA	6	6	3. Any thromboembolism
