# Supplementary material for: Therapeutic efficacy of direct oral anticoagulants and vitamin K antagonists for left ventricular thrombus: Systematic review and meta-analysis
Source: PLoS One. 2021 Jul 26;16(7):e0255280. doi: 10.1371/journal.pone.0255280 (PMC8312978; doi:10.1371/journal.pone.0255280)
Supplement: S4 Data — (XLSX) [file pone.0255280.s009.xlsx]

## Sheet: Sheet1
author	n	subgroup	follow-up duration	event	outcome
Lee_2013	42	VKA	24	2	4. Major bleeding
Ebrahimi_2015	35	VKA	18	0	4. Major bleeding
Meurin_2015	26	VKA	8.9	2	4. Major bleeding
Cambronero_2017	27	VKA	6	1	4. Major bleeding
Santoro_2017	12	VKA	3	1	4. Major bleeding
Maniwa_2018	84	VKA	64.8	7	4. Major bleeding
Fleddermann_2019	52	DOAC	4	4	4. Major bleeding
Iqbal_2020	22	DOAC	36	0	4. Major bleeding
Iqbal_2020	62	VKA	36	6	4. Major bleeding
Jones_2020	60	VKA	26.4	7	4. Major bleeding
Jones_2020	41	DOAC	26.4	0	4. Major bleeding
Willeford_2020	129	VKA	8.9	5	4. Major bleeding
Willeford_2020	22	DOAC	5.7	1	4. Major bleeding
Bass_2021	180	DOAC	3	3	4. Major bleeding
Bass_2021	769	VKA	3	22	4. Major bleeding
Abdelnabi_2021	39	DOAC	6	2	4. Major bleeding
Abdelnabi_2021	40	VKA	6	6	4. Major bleeding
