# Supplementary material for: Therapeutic efficacy of direct oral anticoagulants and vitamin K antagonists for left ventricular thrombus: Systematic review and meta-analysis
Source: PLoS One. 2021 Jul 26;16(7):e0255280. doi: 10.1371/journal.pone.0255280 (PMC8312978; doi:10.1371/journal.pone.0255280)
Supplement: S5 Data — (XLSX) [file pone.0255280.s010.xlsx]

## Sheet: Sheet1
author	n	subgroup	follow-up duration	event	outcome
Ebrahimi_2015	35	VKA	18	0	2. Stroke
Cambronero_2017	27	VKA	6	0	2. Stroke
Santoro_2017	12	VKA	3	2	2. Stroke
Fleddermann_2019	52	DOAC	4	1	2. Stroke
Moss_2019	31	VKA	12	2	2. Stroke
Verma_2019	15	DOAC	6	0	2. Stroke
Ali_2020	32	DOAC	12	2	2. Stroke
Ali_2020	60	VKA	12	7	2. Stroke
Cochrane_2020	59	VKA	12	9	2. Stroke
Cochrane_2020	14	DOAC	12	0	2. Stroke
Guddeti_2020	19	DOAC	12	0	2. Stroke
Guddeti_2020	80	VKA	12	2	2. Stroke
Iqbal_2020	22	DOAC	36	0	2. Stroke
Iqbal_2020	62	VKA	36	1	2. Stroke
Jones_2020	60	VKA	26.4	3	2. Stroke
Jones_2020	41	DOAC	26.4	1	2. Stroke
Willeford_2020	129	VKA	8.9	7	2. Stroke
Willeford_2020	22	DOAC	5.7	0	2. Stroke
Bass_2021	180	DOAC	3	14	2. Stroke
Bass_2021	769	VKA	3	90	2. Stroke
Abdelnabi_2021	39	DOAC	6	0	2. Stroke
Abdelnabi_2021	40	VKA	6	4	2. Stroke
Albabtain_2021	28	DOAC	22	1	2. Stroke
Albabtain_2021	35	VKA	37	1	2. Stroke
