# Supplementary material for: Therapeutic efficacy of direct oral anticoagulants and vitamin K antagonists for left ventricular thrombus: Systematic review and meta-analysis
Source: PLoS One. 2021 Jul 26;16(7):e0255280. doi: 10.1371/journal.pone.0255280 (PMC8312978; doi:10.1371/journal.pone.0255280)
Supplement: S6 Data — (XLSX) [file pone.0255280.s011.xlsx]

## Sheet: Sheet1
author	n	subgroup	follow-up duration	event	outcome
Lee_2013	32	VKA	11.6	21	1. Resolution
Ebrahimi_2015	27	VKA	2	22	1. Resolution
Meurin_2015	26	VKA	0.4	24	1. Resolution
Cambronero_2017	25	VKA	6	22	1. Resolution
Santoro_2017	12	VKA	3	12	1. Resolution
Fleddermann_2019	35	DOAC	4.1	29	1. Resolution
McCarthy_2019	4	DOAC	12	4	1. Resolution
McCarthy_2019	94	VKA	12	71	1. Resolution
Verma_2019	15	DOAC	1	12	1. Resolution
Ali_2020	32	DOAC	12	18	1. Resolution
Ali_2020	60	VKA	12	37	1. Resolution
Cochrane_2020	59	VKA	12	45	1. Resolution
Cochrane_2020	14	DOAC	12	12	1. Resolution
Daher_2020	17	DOAC	3	12	1. Resolution
Daher_2020	42	VKA	3	30	1. Resolution
Iqbal_2020	20	DOAC	8	13	1. Resolution
Iqbal_2020	55	VKA	7.6	42	1. Resolution
Jones_2020	60	VKA	12	38	1. Resolution
Jones_2020	41	DOAC	12	34	1. Resolution
Ratnayake_2020	2	DOAC	6	1	1. Resolution
Ratnayake_2020	42	VKA	6	34	1. Resolution
Willeford_2020	129	VKA	8.9	63	1. Resolution
Willeford_2020	22	DOAC	5.7	13	1. Resolution
Abdelnabi_2021	39	DOAC	6	34	1. Resolution
Abdelnabi_2021	40	VKA	6	32	1. Resolution
Albabtain_2021	28	DOAC	22	20	1. Resolution
Albabtain_2021	35	VKA	37	24	1. Resolution
